# Supplementary material for: Clinical improvement of DM1 patients reflected by reversal of disease-induced gene expression in blood
Source: BMC Med. 2022 Nov 10;20:395. doi: 10.1186/s12916-022-02591-y (PMC9646470; doi:10.1186/s12916-022-02591-y)
Supplement: Supplementary file 2 — Additional file 2: Figure S1. Patient characteristics. Box-plots illustrating the distribution of age (A) and CTG-repeat length (B) of the 27 patients at baseline, separated by sex. C) Box-plots illustrating the change in DM1-Activ-c score after the intervention versus before, as expressed in Delta DM1-Activ-c scores, separated by sex. Figure S2. DMPK expression. Panel A shows the expression values of DMPK in logCPM before and after the CBT intervention for all 27 patients. Panel B shows the association between the CTG repeat length and the change in DMPK expression, as calculated by expression levels after the intervention minus the expression levels at the start of the trial. In addition, the Pearson correlation of this association is shown. Figure S3. Comparison of gene expression associated to DM1 in other studies with that to the CTG repeat in this study. The mean differences in normalized gene counts were calculated between DM1 and control samples for four studies comparing blood (A (25, 44)), heart (B (15, 42)), brain (C (12, 43)) and tibialis muscle (D, (11, 41)) and plotted against the effect sizes for the CTG-repeat in this study (ReCognitION) for genes that were measured in both studies. In E and F, the correlation of expression to the inferred MBNL activity and muscle strength(11), was compared to our effects for the CTG-repeat. In G and H, gene expression associations in blood of the results of physical tests and several body measurements for Duchenne muscular dystrophy (DMD) patients (22) are compared to CTG-repeat associations from our study. In (22), associations with physical tests and body measurements were based on the first principal component over associated measures, each reflecting respectively 78% and 70% of the associated measurements variances. Depicted on the top left in each graph is the Pearson correlation coefficient for the plotted values with the associated p-values. Figure S4. Splice exclusion and CTG-repeat length. PSI values for sp [file 12916_2022_2591_MOESM2_ESM.zip]

Archive with 6 entries (6 files):
- FigS1_pat_charR2.png
- FigS2_DMPKR2.png
- FigS3_OtherstudiesR2.png
- FigS4_CTG_PSIR2.png
- FigS5_DM1ActivCR2.png
- FigS6_CR_residualsR2.png
